# Supplementary material for: Benchmarking speech-to-text robustness in noisy emergency medical dialogues: an evaluation of models under realistic acoustic conditions
Source: JAMIA Open. 2025 Nov 19;8(6):ooaf147. doi: 10.1093/jamiaopen/ooaf147 (PMC12628192; doi:10.1093/jamiaopen/ooaf147)
Supplement: ooaf147_Supplementary_Data [file ooaf147_supplementary_data.zip]

Archive with 2 entries (2 files):
- Supplementary-Figures-JAMIA.docx
- Supplementary-Tables-JAMIA.docx
